# Supplementary material for: Mobile Host mRNAs Are Translated to Protein in the Associated Parasitic Plant Cuscuta campestris
Source: Plants (Basel). 2021 Dec 28;11(1):93. doi: 10.3390/plants11010093 (PMC8747733; doi:10.3390/plants11010093)
Supplement: Supplementary file 1 [file plants-11-00093-s001.zip]

Archive with 3 entries (2 files):
- plants-1490272-sm/
- plants-1490272-sm/20211103_Supp_Figs1-3.pdf
- plants-1490272-sm/Supp_Tables1-2_20211103.docx
